# Supplementary material for: Inflammatory and Humoral Immune Responses to Commercial Autogenous Salmonella Bacterin Vaccines in Light-Brown Leghorn Pullets: Primary and Secondary Vaccine Responses
Source: Vaccines (Basel). 2025 Mar 13;13(3):311. doi: 10.3390/vaccines13030311 (PMC11946197; doi:10.3390/vaccines13030311)
Supplement: Supplementary file 1 [file vaccines-13-00311-s001.zip]

Archive with 1 entries (1 files):
- vaccines-3509836-supplementary.pdf
